# Supplementary material for: Low-Dose Niacin Supplementation Improves Motor Function in US Veterans with Parkinson’s Disease: A Single-Center, Randomized, Placebo-Controlled Trial
Source: Biomedicines. 2021 Dec 10;9(12):1881. doi: 10.3390/biomedicines9121881 (PMC8698595; doi:10.3390/biomedicines9121881)
Supplement: Supplementary file 1 [file biomedicines-09-01881-s001.zip]

Archive with 1 entries (1 files):
- biomedicines-1453528-supplementary.pdf
